# Supplementary material for: Comparative metabolomics and transcriptomics provide new insights into florpyrauxifen-benzyl resistance in Echinochloa glabrescens
Source: Front Plant Sci. 2024 Jul 3;15:1392460. doi: 10.3389/fpls.2024.1392460 (PMC11253777; doi:10.3389/fpls.2024.1392460)
Supplement: Supplementary file 1 [file DataSheet_1.zip]

Archive with 6 entries (6 files):
- Supplementary_Material/Supplementary Table 1.xlsx
- Supplementary_Material/Supplementary Table 2.xlsx
- Supplementary_Material/Supplementary Table 3.xlsx
- Supplementary_Material/Supplementary Table 4.xlsx
- Supplementary_Material/Supplementary Table 5.xlsx
- Supplementary_Material/Supplementary Table 6.xlsx
