# Supplementary material for: Comparative metabolomics and transcriptomics provide new insights into florpyrauxifen-benzyl resistance in Echinochloa glabrescens
Source: Front Plant Sci. 2024 Jul 3;15:1392460. doi: 10.3389/fpls.2024.1392460 (PMC11253777; doi:10.3389/fpls.2024.1392460)
Supplement: Supplementary file 1 [file DataSheet_1.zip › Supplementary_Material/Supplementary Table 1.xlsx]

## Sheet: Sheet1
Supplementary Table 1. The primers used for transcriptome RT-qPCR validation
Gene ID	Forward Primer (5’→3’)	Reverse Primer (5’→3’)
CH05.724	GATGGCGATTGGATGCTTG	CTAGTTGCGGTTCTTGGACTTAT
CH03.920	CTCGGCACAATCTAACTACCCACTA	TCCCGTTGCTCTTCTGCTTTG
CH01.5330	CAGCAGCAGACCCCAACCG	CACGCCCTGCCACGAGAAG
BH09.1579	CAACCAAACAAGAGCCACTC	CAATCGGTCACCCACCAT
BH05.850	CCGACCAATTCACCAACCAGA	CCGCGAGATCCTTCAACCTTT
BH05.628	ACCACCCTAGACCTGCTCCC	TCACTGCCACCTTCTTGTCCT
BH02.3924	TGCAAGTATGCGTGCTCTGA	TGGTCCCGACGGTGAAGT
BH01.810	ACTGTTCCTGGTGATGTTTC	TTTGTTCCACTCGTCGTT
BH01.3922	GGGACAGCAGCAAGCAGA	CCGCAACCAGCACAGTTAT
AH03.30	AACAAGTACCTCCGCCTCAAGT	GGCGTAGCGGTCGGTTATCTT
BH02.4558	CAAGGATTTCTGTTCCCACG	GCTGCTGCAACTTTGCTCT
AH02.2825	GAGCAGAGGCGTTCAAGAGC	CAGCGAGCCCGATCACAT
BH02.1736	CCAGGCCAAGGAGCACA	CGGGACTCAAAGAGCACGAC
ACTIN	GTGCTGTTCCAGCCATCGTTCAT	CTCCTTGCTCATACGGTCAGCAATA
