# Supplementary material for: Comparative metabolomics and transcriptomics provide new insights into florpyrauxifen-benzyl resistance in Echinochloa glabrescens
Source: Front Plant Sci. 2024 Jul 3;15:1392460. doi: 10.3389/fpls.2024.1392460 (PMC11253777; doi:10.3389/fpls.2024.1392460)
Supplement: Supplementary file 1 [file DataSheet_1.zip › Supplementary_Material/Supplementary Table 2.xlsx]

## Sheet: Sheet1
Supplementary Table 2. The list of 115 DAMs between YFR and YFS.
Compound_ID	Name	Formula	Molecular Weight	RT [min]	m/z	mzCloud_Results	mzVault_Results	MassList_Results	all_FBRM1	all_FBRM2	all_FBRM3	all_FBRM4	all_FBRM5	all_FBRM6	all_FBSM1	all_FBSM2	all_FBSM3	all_FBSM4	all_FBSM5	all_FBSM6	FC	log2FC	|log2FC|	Pvalue	ROC	VIP	Up.Down
Com_1942_pos	Spermine	C10 H26 N4	202.216	1.114	203.223	Full match	No results	Full match	2.91165e+07	2.32489e+06	850949	2.24831e+07	2.05686e+07	3.59213e+07	459973	241050	440389	726327	509529	321055	41.235	5.3658	5.3658	0.00357659	1	2.45772	up
Com_762_neg	MGDG (2:0/2:0)	C13 H22 O10	398.143	4.813	397.135	No results	Invalid mass	No results	1.80905e+07	1.29739e+07	1.01757e+07	3.09466e+07	3.95996e+07	2.22762e+07	614026	420778	911903	465188	417535	885608	36.0865	5.17339	5.17339	2.48647e-07	1	1.76016	up
Com_36_pos	Adenine	C5 H5 N5	135.054	1.676	136.062	No results	No results	Full match	3.37526e+09	2.70377e+09	2.58144e+09	2.64672e+09	3.87561e+09	2.484e+09	2.09092e+08	1.36904e+08	1.7733e+08	1.4766e+08	1.40737e+08	1.72194e+08	17.9556	4.16636	4.16636	5.71524e-11	1	1.1301	up
Com_5021_pos	N1-[4-(trifluoromethyl)phenyl]-2-phenylbutanamide	C17 H16 F3 N O	307.114	4.81	308.122	Invalid mass	No results	No results	1.05916e+07	8.8916e+06	5.28804e+06	1.10909e+07	9.84247e+06	8.42254e+06	642930	1.00214e+06	636874	506334	440704	191807	15.823	3.98395	3.98395	7.39215e-06	1	2.07792	up
Com_4553_pos	trans-Zeatin	C10 H13 N5 O	219.112	4.845	220.119	No results	Full match	Full match	1.02968e+07	5.43065e+06	6.55503e+06	7.66002e+06	1.23431e+07	6.95487e+06	626479	325715	667751	549114	810789	398552	14.5751	3.86543	3.86543	5.92116e-08	1	1.61567	up
Com_838_pos	Epinastine	C16 H15 N3	249.123	5.18	250.13	Invalid mass	No results	No results	4.24843e+07	3.80784e+07	2.71116e+07	4.01359e+07	1.08269e+08	5.29485e+07	4.43744e+06	3.88622e+06	5.03638e+06	4.0745e+06	2.73399e+06	3.17653e+06	13.2374	3.72655	3.72655	5.81462e-06	1	2.22706	up
Com_416_pos	N1-(1-benzyl-4-piperidyl)-4-chlorobenzene-1-sulfonamide	C18 H21 Cl N2 O2 S	382.108	1.386	365.105	Invalid mass	No results	No results	2.70131e+08	2.94954e+08	4.12283e+08	1.96053e+08	1.97545e+08	3.03226e+08	3.65295e+07	2.21589e+07	2.6786e+07	3.61377e+07	3.13199e+07	2.88625e+07	9.20925	3.20308	3.20308	9.7029e-08	1	1.50058	up
Com_825_neg	Sorbic acid	C6 H8 O2	112.052	5.643	111.045	No results	No results	Full match	2.54393e+07	1.88037e+07	5.06076e+07	1.66131e+07	4.94226e+07	6.02153e+07	3.23231e+06	7.60818e+06	1.20294e+06	666734	5.27504e+06	6.46181e+06	9.04411	3.17698	3.17698	0.000876504	1	1.2112	up
Com_16095_pos	N', N''-p-Coumaroyl, Feruloylspermidine	C26 H33 N3 O5	467.242	5.699	468.249	No results	No results	Full match	256383	2.63091e+06	583051	792411	1.95644e+06	1.70247e+06	236283	191606	229778	218221	205129	207792	6.14651	2.61977	2.61977	0.0075109	1	1.74561	up
Com_8859_pos	Levalbuterol	C13 H21 N O3	522.272	5.569	262.143	Invalid mass	No results	No results	3.59638e+06	733173	240122	1.21795e+06	3.54162e+06	2.79572e+06	215396	182166	705783	196058	437850	299363	5.95348	2.57373	2.57373	0.0150608	0.916667	5.07529	up
Com_4795_neg	Astilbin	C21 H22 O11	450.117	5.617	449.11	No results	No results	Full match	1.66989e+06	2.22354e+06	776758	772868	1.0563e+06	785830	239956	225792	232765	192756	216305	198147	5.57943	2.48012	2.48012	0.000236804	1	1.02973	up
Com_5748_pos	Myrislignan	C21 H26 O6	374.173	6.102	375.18	No results	No results	Full match	1.44225e+07	6.50981e+06	3.0372e+06	2.88239e+06	4.46016e+06	4.35034e+06	2.02054e+06	1.35276e+06	624255	1.13697e+06	1.31658e+06	879737	4.86471	2.28235	2.28235	0.000761886	1	1.54972	up
Com_4621_neg	Toddalolactone	C16 H20 O6	308.126	5.882	307.119	No results	No results	Full match	3.71034e+06	1.78686e+06	2.31165e+06	1.93848e+06	3.15837e+06	2.78644e+06	506685	535592	515251	480565	525189	710309	4.79355	2.2611	2.2611	5.06028e-06	1	1.05422	up
Com_2551_pos	N-Methyltryptamine	C11 H14 N2	174.116	5.188	175.123	Full match	Full match	Full match	5.44047e+06	4.62375e+07	1.50801e+07	1.72106e+07	2.36637e+07	2.43748e+07	8.34689e+06	6.78878e+06	4.34511e+06	2.09422e+06	1.56572e+06	6.10804e+06	4.51325	2.17417	2.17417	0.00400497	0.916667	1.3874	up
Com_5298_pos	N,N-Dimethyltryptamine	C12 H16 N2	188.131	5.168	189.139	No results	Full match	No results	2.99462e+06	1.81511e+07	7.28685e+06	8.91689e+06	1.25904e+07	1.01559e+07	3.00555e+06	2.76848e+06	2.51221e+06	1.89841e+06	1.01825e+06	2.28126e+06	4.45677	2.156	2.156	0.00117884	0.972222	1.12803	up
Com_19681_pos	Senegenin	C30 H45 Cl O6	536.289	5.573	537.296	No results	No results	Full match	259516	533255	408448	464144	289118	1.2065e+06	77034.2	64435.1	229515	214721	64250.2	65262.1	4.41961	2.14392	2.14392	0.00120399	1	1.07317	up
Com_7714_pos	Schisandrin C	C22 H24 O6	384.156	6.205	385.164	No results	No results	Full match	8.22133e+06	1.04033e+07	1.15812e+07	6.79824e+06	8.00864e+06	7.8289e+06	3.56351e+06	2.74104e+06	2.83814e+06	328473	2.0273e+06	520890	4.39637	2.13631	2.13631	0.00672126	1	2.06136	up
Com_7338_pos	5-Methoxytryptamine	C11 H14 N2 O	190.111	4.973	191.118	No results	Full match	Full match	1.46666e+06	1.12308e+07	5.2772e+06	4.57801e+06	6.90377e+06	5.64852e+06	2.89378e+06	1.91122e+06	971306	475144	634468	1.14013e+06	4.37388	2.12891	2.12891	0.00313043	0.944444	1.75502	up
Com_2859_pos	5-Methyl-dl-tryptophan	C12 H14 N2 O2	218.105	4.848	219.113	No results	No results	Full match	1.5569e+07	1.12701e+07	1.06829e+06	1.45149e+07	1.96921e+07	1.58154e+07	5.492e+06	2.47412e+06	3.97135e+06	2.30847e+06	2.98688e+06	1.74346e+06	4.10669	2.03798	2.03798	0.0441779	0.833333	3.79198	up
Com_6872_pos	Tauroursodeoxycholic acid	C26 H45 N O6 S	499.298	5.493	500.305	No results	No results	Full match	1.98437e+06	2.92539e+06	1.2908e+06	1.44068e+06	4.34494e+06	1.04054e+07	452604	1.10788e+06	1.76647e+06	497841	861255	1.03376e+06	3.91474	1.96892	1.96892	0.0133824	0.944444	2.46771	up
Com_424_neg	Butanedioicacid	C28 H36 O10	532.231	5.731	577.229	No results	No results	Full match	8.04558e+07	3.37048e+07	2.73536e+07	2.19472e+07	3.49402e+07	5.55654e+07	1.32297e+07	1.38739e+07	1.30569e+07	6.89295e+06	1.46493e+07	9.1319e+06	3.58535	1.84212	1.84212	0.000644238	1	1.71573	up
Com_8966_neg	Petunidin 3-O-rutinoside	C28 H33 O16	625.177	5.633	624.17	No results	No results	Full match	959767	1.0952e+06	636611	877186	817071	878655	423267	233513	360982	199348	223701	204923	3.19887	1.67756	1.67756	4.61877e-05	1	1.20543	up
Com_699_pos	Phenmetrazine	C11 H15 N O	177.115	4.995	178.123	Full match	Full match	No results	6.44298e+07	7.54887e+07	4.25009e+07	8.14017e+07	2.04855e+08	9.70607e+07	3.46303e+07	3.29056e+07	3.49183e+07	1.95625e+07	3.37146e+07	2.65869e+07	3.10302	1.63367	1.63367	0.00323385	1	2.38378	up
Com_7227_pos	Dihydrokawain	C14 H16 O3	232.107	5.845	233.115	No results	Invalid mass	No results	5.55106e+06	4.29964e+06	3.2603e+06	3.82433e+06	1.12006e+07	6.80432e+06	3.16233e+06	3.08492e+06	2.31298e+06	477521	1.88447e+06	357937	3.09749	1.6311	1.6311	0.0173682	1	3.824	up
Com_3182_pos	Skatole	C9 H9 N	131.073	5.194	132.081	No results	Full match	No results	7.70084e+06	3.5672e+07	1.51803e+07	1.68427e+07	2.12731e+07	1.82047e+07	8.35092e+06	8.09227e+06	6.48246e+06	4.7247e+06	4.29737e+06	5.34449e+06	3.08036	1.6231	1.6231	0.00199551	0.944444	1.02096	up
Com_5448_pos	N-Acetylphenylalanine	C11 H13 N O3	207.089	5.201	208.097	No results	No results	Full match	1.08443e+07	6.26504e+06	6.09915e+06	7.08971e+06	1.1138e+07	7.98185e+06	3.1546e+06	863382	4.97434e+06	3.86812e+06	901051	2.47452e+06	3.04373	1.60584	1.60584	0.00684798	1	1.29142	up
Com_3617_pos	Aminophylline	C16 H24 N10 O4	420.2	5.586	421.208	No results	No results	Full match	1.83889e+07	1.17681e+07	8.31744e+06	1.68866e+07	2.27881e+07	1.06172e+07	7.59495e+06	7.44315e+06	4.22097e+06	3.57931e+06	3.70838e+06	2.97388e+06	3.00693	1.58829	1.58829	0.000590157	1	1.18666	up
Com_3764_pos	Indole-3-propionic acid	C11 H11 N O2	189.079	5.415	190.086	No results	Full match	Full match	1.73452e+07	1.92457e+07	1.40747e+07	1.75693e+07	2.13284e+07	1.40211e+07	6.82962e+06	4.28066e+06	9.73082e+06	3.69129e+06	6.70418e+06	3.96379e+06	2.94271	1.55715	1.55715	0.000337758	1	1.06912	up
Com_1845_neg	Arbutin	C12 H16 O7	272.09	5.247	271.082	No results	No results	Full match	1.11424e+07	7.60094e+06	6.2149e+06	6.23814e+06	1.18356e+07	1.27062e+07	3.18677e+06	3.32617e+06	3.95517e+06	2.02453e+06	3.18125e+06	3.42341e+06	2.91864	1.5453	1.5453	0.000128265	1	1.68368	up
Com_2315_pos	Tricin 4'-O-(beta-guaiacylglyceryl) ether	C27 H26 O11	526.148	5.822	527.155	No results	No results	Full match	1.12389e+07	7.15293e+06	4.64424e+06	7.5419e+06	1.42041e+07	1.28094e+07	3.89979e+06	2.55991e+06	6.08336e+06	1.94311e+06	3.5384e+06	3.01144e+06	2.73776	1.453	1.453	0.00170881	0.972222	2.41836	up
Com_7069_pos	2-(3,5-dimethyl-1H-pyrazol-4-yl)-3-nitropyridine	C10 H10 N4 O2	218.08	5.812	219.087	Full match	No results	No results	8.11915e+06	6.08749e+06	6.4964e+06	6.60646e+06	1.15971e+07	7.64222e+06	2.87264e+06	3.25927e+06	2.83258e+06	2.18766e+06	3.43082e+06	2.59686e+06	2.70951	1.43803	1.43803	1.58712e-05	1	1.16718	up
Com_3805_neg	Gomisin D	C28 H34 O10	530.214	6.726	529.207	No results	No results	Full match	5.18355e+06	4.99737e+06	2.01006e+06	3.2742e+06	6.07894e+06	5.70133e+06	1.84473e+06	1.86036e+06	1.52498e+06	1.14223e+06	1.92235e+06	1.79128e+06	2.70133	1.43367	1.43367	0.00167487	1	1.62235	up
Com_1509_pos	Validamycin A	C20 H35 N O13	497.216	4.985	498.224	Invalid mass	No results	No results	661338	1.13113e+06	1.8939e+06	1.06539e+06	1.3072e+06	861857	611950	360354	477986	430582	373643	323945	2.68409	1.42443	1.42443	0.000468392	1	3.13443	up
Com_20276_pos	Sinoacutine	C19 H21 N O4	327.148	2.256	328.156	No results	No results	Full match	1.04903e+06	1.25052e+06	1.45069e+06	760265	774583	822189	602666	305943	211880	418304	347676	460822	2.60184	1.37953	1.37953	0.000446182	1	1.27146	up
Com_5592_pos	Boc-beta-cyano-L-alanine	C9 H14 N2 O4	214.096	4.914	215.103	No results	No results	Full match	8.56209e+06	1.21297e+07	7.43101e+06	9.27923e+06	1.34787e+07	8.0637e+06	4.41461e+06	4.26505e+06	4.33774e+06	3.3314e+06	3.81931e+06	3.30467e+06	2.51118	1.32837	1.32837	4.22156e-05	1	1.04215	up
Com_4719_pos	Argininosuccinic acid	C10 H18 N4 O6	290.122	1.374	291.13	No results	Full match	Full match	5.25016e+06	4.90645e+06	8.81053e+06	6.22384e+06	1.10307e+07	1.21928e+07	3.70545e+06	3.88389e+06	2.72279e+06	2.45819e+06	3.13154e+06	3.63797e+06	2.47773	1.30902	1.30902	0.00164768	1	1.01762	up
Com_5641_pos	Phloretin	C15 H14 O5	274.084	5.994	275.091	No results	No results	Full match	4.01237e+06	9.74586e+06	7.41522e+06	7.98259e+06	9.76422e+06	4.31133e+06	5.20842e+06	2.27853e+06	2.79346e+06	1.96397e+06	1.74927e+06	3.81694e+06	2.4273	1.27935	1.27935	0.00324	0.944444	1.21299	up
Com_100_pos	(3beta,9xi)-3-(beta-D-Glucopyranosyloxy)-14-hydroxycard-20(22)-enolide	C29 H44 O9	536.296	8.633	537.303	Invalid mass	No results	No results	1.51829e+09	8.24131e+08	1.64074e+09	9.57319e+08	4.8093e+08	6.97332e+08	6.48349e+08	5.8256e+08	4.16357e+08	6.30274e+08	1.98407e+08	1.96879e+08	2.28924	1.19487	1.19487	0.0172237	0.916667	1.08386	up
Com_6924_pos	Isomucronulatol	C17 H18 O5	302.115	5.552	303.122	No results	No results	Full match	5.93857e+06	6.24267e+06	3.13776e+06	5.10325e+06	7.42093e+06	5.41065e+06	2.76538e+06	2.42841e+06	2.47341e+06	2.97537e+06	2.43287e+06	1.58055e+06	2.26896	1.18203	1.18203	0.000397494	1	1.66863	up
Com_10338_pos	VMK	C16 H32 N4 O4 S	358.203	5.153	359.21	Invalid mass	No results	No results	2.64977e+06	3.63227e+06	4.51084e+06	3.05972e+06	5.38423e+06	3.45456e+06	3.22839e+06	1.35895e+06	2.22196e+06	764436	1.81753e+06	718438	2.24452	1.1664	1.1664	0.010782	0.944444	1.36773	up
Com_2308_neg	Curculigoside	C22 H26 O11	466.147	5.986	465.14	No results	No results	Full match	4.45829e+06	1.23377e+07	1.15231e+07	8.60382e+06	9.84689e+06	5.93724e+06	6.03113e+06	4.59506e+06	4.0882e+06	2.23491e+06	1.9738e+06	4.61233e+06	2.23947	1.16316	1.16316	0.00726478	0.888889	1.25994	up
Com_626_pos	4-Deacetylneosolaniol	C17 H24 O7	322.141	5.894	323.149	Invalid mass	No results	No results	2.01126e+08	1.69554e+08	1.0355e+08	1.06646e+08	1.37019e+08	1.54812e+08	6.90784e+07	5.88217e+07	7.66193e+07	5.42903e+07	7.43918e+07	6.3454e+07	2.20016	1.13761	1.13761	0.00028253	1	1.01772	up
Com_92_pos	Isorhapontigenin	C15 H14 O4	258.089	6.013	259.096	Full match	No results	Full match	1.21931e+09	8.65074e+08	6.155e+08	7.01524e+08	9.93872e+08	9.21426e+08	3.35382e+08	3.4485e+08	4.33526e+08	4.14582e+08	5.54676e+08	3.76517e+08	2.16167	1.11215	1.11215	0.00016332	1	1.05766	up
Com_18286_pos	Geranyl monophosphate	C10 H19 O4 P	234.102	5.503	486.238	No results	No results	Full match	642864	608395	349969	650441	1.79374e+06	614972	325270	298986	486587	365055	409471	278954	2.15328	1.10653	1.10653	0.0287451	0.916667	1.21326	up
Com_2045_neg	L-Ornithine	C5 H12 N2 O2	132.09	1.388	131.082	No results	No results	Full match	1.32054e+07	3.59844e+06	1.13986e+07	6.48905e+06	1.68469e+07	1.51459e+07	4.80015e+06	4.65555e+06	5.16962e+06	5.56621e+06	5.85069e+06	4.9755e+06	2.14988	1.10425	1.10425	0.0360873	0.916667	1.07893	up
Com_192_pos	D-Proline	C5 H9 N O2	115.063	1.461	116.071	No results	No results	Full match	2.32282e+08	2.30371e+08	9.16747e+08	4.39887e+08	6.3313e+08	4.81115e+08	1.78641e+08	2.26368e+08	2.48036e+08	2.75158e+08	2.18773e+08	2.3758e+08	2.11875	1.08322	1.08322	0.03504	0.833333	1.60323	up
Com_290_pos	Pantothenic acid	C9 H17 N O5	219.111	5.093	220.118	Full match	Full match	Full match	2.63448e+08	3.07581e+08	2.40793e+08	3.27401e+08	3.75125e+08	2.56065e+08	1.15585e+08	1.84252e+08	1.35849e+08	1.45169e+08	1.35205e+08	1.28787e+08	2.09554	1.06732	1.06732	1.45674e-05	1	1.2953	up
Com_22924_pos	3'-Hydroxypterostilbene	C16 H16 O4	272.105	8.56	273.112	No results	No results	Full match	163146	413706	115306	93737.3	184979	129780	96069.2	87979.7	122687	87533.4	99358.5	57979.3	1.99536	0.996647	0.996647	0.0413558	0.888889	1.7858	up
Com_3180_pos	Dihydrocapsaicin	C18 H29 N O3	307.215	6.182	308.222	No results	No results	Full match	7.97529e+06	1.13787e+07	5.47009e+06	9.43897e+06	2.52366e+07	1.73691e+07	6.8113e+06	8.70773e+06	5.6669e+06	4.69108e+06	7.59863e+06	5.13229e+06	1.99101	0.9935	0.9935	0.049081	0.861111	3.03104	up
Com_10991_pos	Agnuside	C22 H26 O11	466.148	5.849	467.154	No results	Full match	Full match	1.91126e+06	4.29669e+06	3.30579e+06	2.63266e+06	3.69463e+06	3.4451e+06	2.24765e+06	1.22944e+06	2.22812e+06	1.25559e+06	1.30237e+06	1.48558e+06	1.97832	0.984275	0.984275	0.00194643	0.944444	1.26259	up
Com_5361_neg	Raceanisodamine	C17 H23 N O4	305.163	5.721	304.155	No results	No results	Full match	2.2421e+06	1.36186e+06	1.23091e+06	975220	3.50972e+06	3.15747e+06	1.28501e+06	1.41812e+06	689434	839235	1.4158e+06	821091	1.92887	0.947759	0.947759	0.0487321	0.777778	2.86002	up
Com_9138_neg	MGDG (18:2/18:3)	C45 H76 O10	822.55	10.95	821.542	No results	Invalid mass	No results	1.6103e+06	964603	1.02068e+06	615908	425567	1.16059e+06	274685	489249	532611	950299	452238	318559	1.92125	0.942048	0.942048	0.0334667	0.861111	1.63361	up
Com_6645_pos	Arctiin	C27 H34 O11	534.208	5.738	535.215	No results	No results	Full match	1.00348e+07	7.00477e+06	7.36829e+06	7.6641e+06	1.11546e+07	9.41327e+06	4.93076e+06	6.54881e+06	5.37931e+06	4.17083e+06	3.86127e+06	2.56492e+06	1.91725	0.939038	0.939038	0.00216306	1	1.01706	up
Com_7997_pos	N,N-Dimethyldecylamine N-oxide	C12 H27 N O	201.209	5.947	202.216	No results	Full match	No results	1.23055e+06	2.77475e+06	1.55113e+06	1.51638e+06	2.72712e+06	847569	1.1171e+06	798994	1.53665e+06	844776	1.04905e+06	469135	1.83082	0.872489	0.872489	0.0424628	0.861111	2.80688	up
Com_5092_pos	Pectolinarin	C29 H34 O15	622.19	5.877	623.197	No results	No results	Full match	6.38527e+06	6.64775e+06	4.73056e+06	7.48617e+06	7.42214e+06	8.44073e+06	4.48621e+06	3.68687e+06	5.71247e+06	2.79545e+06	3.35405e+06	2.7115e+06	1.80742	0.853933	0.853933	0.00205272	0.972222	1.44979	up
Com_1411_pos	Stiripentol	C14 H18 O3	216.112	6.233	217.12	Invalid mass	No results	No results	4.94478e+07	4.36661e+07	2.58226e+07	3.17958e+07	7.23194e+07	5.048e+07	3.19374e+07	2.53026e+07	3.42126e+07	1.65837e+07	2.67015e+07	1.99216e+07	1.76861	0.822614	0.822614	0.0164032	0.861111	1.99906	up
Com_752_neg	Polygalaxanthone III	C25 H28 O15	568.143	6.085	567.136	No results	No results	Full match	1.32793e+07	4.17976e+07	2.74577e+07	3.08561e+07	3.32899e+07	3.12495e+07	2.82471e+07	1.2667e+07	2.1429e+07	1.3778e+07	1.31025e+07	1.21911e+07	1.75448	0.811046	0.811046	0.025554	0.888889	1.49264	up
Com_14369_pos	8-Aminooctanoic acid	C8 H17 N O2	159.126	5.461	160.133	No results	No results	Full match	1.20381e+06	1.53943e+06	1.45793e+06	1.78667e+06	2.72649e+06	997351	1.14306e+06	942910	967697	970419	816498	891178	1.69436	0.760741	0.760741	0.017819	0.972222	1.13051	up
Com_4630_pos	GPH	C13 H19 N5 O4	331.126	1.967	332.134	Invalid mass	No results	No match	4.56452e+06	5.02801e+06	2.73632e+06	8.01651e+06	6.5007e+06	3.66092e+06	2.12716e+06	4.47409e+06	2.31238e+06	3.51107e+06	2.61604e+06	3.543e+06	1.6416	0.7151	0.7151	0.0403929	0.888889	1.00951	up
Com_684_pos	Zeatin-7-N-glucoside	C16 H23 N5 O6	381.169	5.17	382.176	Invalid mass	No results	No results	1.06745e+08	1.47334e+08	1.32619e+08	1.35615e+08	9.65797e+07	6.87612e+07	1.46131e+08	7.92657e+07	5.92283e+07	5.55062e+07	5.18988e+07	3.53683e+07	1.60893	0.686103	0.686103	0.0419464	0.833333	1.09373	up
Com_4025_pos	Tyramine	C8 H11 N O	120.057	4.838	121.065	No results	Invalid mass	No results	1.16499e+07	1.05731e+07	8.68666e+06	1.55071e+07	1.83449e+07	1.14127e+07	8.79544e+06	6.57768e+06	9.54399e+06	7.83217e+06	7.42522e+06	7.26441e+06	1.60574	0.683234	0.683234	0.00755414	0.944444	1.15362	up
Com_10140_pos	Icariin	C33 H40 O15	676.238	5.835	677.245	No results	No results	Full match	2.67347e+06	1.99826e+06	2.77577e+06	3.36657e+06	3.1948e+06	2.57945e+06	2.69956e+06	1.78727e+06	1.41551e+06	1.85152e+06	1.39046e+06	1.21738e+06	1.60093	0.678907	0.678907	0.00670101	0.916667	1.15533	up
Com_3356_pos	L-Methionine Methyl Ester	C6 H13 N O2 S	163.067	1.28	164.074	No results	No results	Full match	9.45708e+06	1.98522e+07	1.0076e+07	1.36499e+07	1.60659e+07	1.03157e+07	7.61344e+06	9.37153e+06	7.55076e+06	8.343e+06	1.03621e+07	8.25368e+06	1.54224	0.625026	0.625026	0.0197003	0.916667	1.01372	up
Com_10833_pos	O-Phosphorylethanolamine	C2 H8 N O4 P	141.019	1.343	142.027	No results	No results	Full match	2.77224e+06	3.56609e+06	2.69246e+06	3.18398e+06	4.00658e+06	2.94281e+06	2.51452e+06	1.8779e+06	2.39846e+06	2.4808e+06	1.79745e+06	1.47962e+06	1.52718	0.610869	0.610869	0.0031549	1	1.59037	up
Com_6410_pos	Methioninesulfoxide	C5 H11 N O3 S	165.046	1.392	166.053	No results	Full match	Full match	7.13594e+06	8.32248e+06	7.92597e+06	8.39648e+06	1.07597e+07	7.85492e+06	6.64799e+06	6.61576e+06	5.14056e+06	4.90246e+06	4.72036e+06	5.56498e+06	1.50022	0.585171	0.585171	0.000630396	1	1.06286	up
Com_184_pos	Methyl-3-hydroxybutyric acid	C5 H10 O3	118.066	4.815	119.073	No results	Invalid mass	No results	1.95184e+07	4.24266e+06	5.60642e+07	4.6973e+06	5.49843e+06	4.22275e+06	4.5329e+08	1.99206e+08	4.96667e+08	3.89221e+08	6.17685e+08	2.78088e+08	0.0387172	-4.69088	4.69088	0.000140727	1	3.29028	down
Com_5_pos	Cathine	C9 H13 N O	151.1	4.815	152.107	Full match	Full match	No results	5.5288e+08	1.25861e+07	1.44693e+09	1.26685e+08	9.6851e+07	1.10575e+07	1.01079e+10	4.42508e+09	1.08697e+10	8.55409e+09	1.31758e+10	5.64622e+09	0.0425737	-4.55389	4.55389	0.00241442	1	4.17818	down
Com_3057_pos	3-O-p-coumaroyl shikimic acid O-hexoside	C22 H26 O12	482.14	5.844	483.148	No results	No results	Full match	232592	203402	6.07859e+06	1.74899e+06	272183	196633	2.29586e+07	2.3756e+07	2.3898e+07	3.03749e+07	2.73616e+07	1.75564e+07	0.0598496	-4.06251	4.06251	0.00124988	1	2.26049	down
Com_1684_pos	p-Aminocinnamic acid	C9 H9 N O2	163.063	4.849	164.071	No results	No results	Full match	2.21258e+06	797912	6.0514e+06	1.13333e+06	932966	841398	1.29023e+07	1.83015e+07	2.04509e+07	6.23013e+07	4.02012e+07	1.64984e+07	0.0701389	-3.83364	3.83364	5.7226e-05	1	4.58973	down
Com_5383_pos	Songorine	C22 H31 N O3	357.23	5.624	358.238	No results	No results	Full match	963042	368412	503412	455729	539073	475990	4.36338e+06	1.97277e+06	7.07231e+06	5.53206e+06	1.29625e+07	3.82057e+06	0.0925342	-3.43387	3.43387	7.50457e-05	1	1.11403	down
Com_45_pos	Phenylethanolamine	C8 H11 N O	137.084	3.809	138.091	Full match	Full match	Full match	3.96098e+08	3.26478e+07	1.61483e+08	4.34467e+07	4.98896e+07	4.09263e+07	1.68495e+09	6.31854e+08	1.72297e+09	8.95341e+08	7.22543e+08	5.567e+08	0.116583	-3.10056	3.10056	0.000707336	1	1.5882	down
Com_229_pos	Bufotaline	C26 H36 O6	444.251	5.872	445.259	No results	No results	Full match	3.57302e+07	8.99078e+06	4.00804e+07	4.347e+07	9.73591e+06	1.80522e+07	8.96376e+07	1.10717e+08	1.57537e+08	5.56976e+08	1.44394e+08	2.09792e+08	0.122973	-3.02359	3.02359	0.000360936	1	4.42412	down
Com_3369_pos	3-(dimethylamino)-1-phenylprop-2-en-1-one	C11 H13 N O	175.1	5.098	176.107	Full match	No results	No results	3.18002e+06	1.77866e+06	1.61663e+06	5.00025e+06	2.59772e+06	1.16002e+06	1.63312e+07	2.13937e+07	1.92669e+07	2.39597e+07	1.52028e+07	1.95268e+07	0.132548	-2.91541	2.91541	7.93388e-05	1	1.29643	down
Com_4069_pos	1-(3-methoxy-2-nitrostyryl)pyrrolidine	C13 H16 N2 O3	248.116	2.44	249.123	Full match	No results	No results	924239	1.0448e+06	621254	649494	501662	867968	2.45845e+06	1.48562e+06	2.67087e+06	6.16529e+06	1.89307e+07	1.67457e+06	0.138066	-2.85657	2.85657	0.00951088	1	1.82483	down
Com_936_pos	4-Dimethylaminobenzaldehyde	C9 H11 N O	149.084	1.803	150.091	No results	No results	Full match	1.10685e+07	2.11754e+06	3.40727e+07	2.73848e+06	2.87025e+06	2.26844e+06	3.43251e+07	2.70899e+07	5.6273e+07	1.21365e+08	7.56381e+07	4.44285e+07	0.153531	-2.7034	2.7034	0.0021886	0.972222	3.97613	down
Com_881_pos	5-acetyl-2,6-dimethyl-1,2,3,4-tetrahydropyridin-4-one	C9 H13 N O2	167.095	1.799	168.102	Full match	Partial match	Full match	1.27382e+07	3.6579e+06	3.49309e+07	4.32045e+06	4.73501e+06	4.19417e+06	3.44462e+07	3.00548e+07	5.5913e+07	1.28507e+08	8.35397e+07	4.41848e+07	0.171452	-2.54412	2.54412	0.00132852	0.944444	3.48521	down
Com_5261_pos	Peimisine	C27 H41 N O3	427.308	6.03	428.316	No results	Full match	Full match	412381	266961	257087	242099	281960	225973	2.07201e+06	455450	2.68718e+06	482592	1.40891e+06	746220	0.214771	-2.21913	2.21913	0.00644597	1	1.06964	down
Com_14616_pos	N-2-Hydroxycyclopentyladenosine	C15 H21 N5 O5	351.155	4.706	352.162	No results	Full match	Full match	322655	66686.1	190566	317419	415433	484040	1.12574e+06	1.47663e+06	1.37643e+06	991941	1.37184e+06	1.15477e+06	0.239658	-2.06095	2.06095	0.00260404	1	1.71169	down
Com_1183_pos	3-Succinoylpyridine	C9 H9 N O3	179.058	2.846	180.066	Full match	No results	Full match	1.26948e+07	4.65839e+06	2.70225e+07	4.56535e+06	5.3467e+06	5.15948e+06	1.9197e+07	2.03964e+07	3.86819e+07	9.48978e+07	4.56563e+07	2.91619e+07	0.239715	-2.06061	2.06061	0.00279581	0.944444	3.46551	down
Com_10324_pos	4-(3,4-dihydro-2H-1,5-benzodioxepin-7-ylamino)-4-oxobutanoic acid	C13 H15 N O5	247.084	4.975	248.092	Invalid mass	No results	No results	1.04058e+06	755295	771188	490578	443681	403665	3.65805e+06	1.49823e+06	1.91237e+06	2.73235e+06	4.71353e+06	1.4508e+06	0.244592	-2.03155	2.03155	0.000341471	1	1.06219	down
Com_9081_pos	Crocetin	C20 H24 O4	328.168	5.756	329.175	No results	No results	Full match	1.34784e+06	411556	1.25498e+06	813235	441859	501835	1.72552e+06	1.98368e+06	1.4307e+06	5.01554e+06	3.71913e+06	4.77393e+06	0.255854	-1.96661	1.96661	0.00140914	1	1.99264	down
Com_275_pos	Acetophenone	C8 H8 O	120.057	2.424	121.065	Full match	Full match	No results	1.93538e+08	3.91758e+07	1.38661e+08	1.0059e+08	6.69521e+07	7.17323e+07	4.16415e+08	3.92053e+08	3.48522e+08	4.12695e+08	4.23875e+08	3.5134e+08	0.260416	-1.94111	1.94111	0.00127726	1	1.10156	down
Com_147_pos	Azelaic acid	C9 H16 O4	188.105	5.616	394.243	No results	No results	Full match	2.51105e+08	4.42528e+07	7.81629e+07	1.13478e+08	1.01104e+08	8.27265e+07	2.66549e+08	2.56473e+08	2.7009e+08	5.89029e+08	2.7513e+08	6.23695e+08	0.294099	-1.76563	1.76563	0.00151279	1	1.19572	down
Com_4472_pos	Tuberostemonine	C22 H33 N O4	375.241	5.642	358.237	No results	No results	Full match	3.48823e+06	2.08892e+06	2.98337e+06	2.11896e+06	2.86778e+06	2.60879e+06	7.5786e+06	3.22124e+06	1.10336e+07	7.35515e+06	1.67143e+07	6.96375e+06	0.3056	-1.71028	1.71028	0.00340174	0.972222	1.5128	down
Com_2707_pos	2-[(3S)-1-(2-Methylbenzyl)-3-pyrrolidinyl]-1,3-benzoxazole	C19 H20 N2 O	292.153	5.059	293.161	Invalid mass	No results	No match	4.43912e+06	7.46502e+06	1.60581e+07	7.53349e+06	2.54869e+06	3.49812e+06	2.41561e+07	3.15711e+07	1.33258e+07	2.40471e+07	2.15153e+07	1.90928e+07	0.310695	-1.68643	1.68643	0.00293458	0.972222	1.54765	down
Com_11144_neg	Irisolidone 7-O-beta-d-glucoside	C23 H24 O11	476.131	6.254	475.124	No results	No results	Full match	116593	102103	192092	231352	102453	105649	406871	416482	401091	450276	381392	529309	0.32886	-1.60446	1.60446	0.000276339	1	1.09273	down
Com_1698_neg	Allantoin	C4 H6 N4 O3	158.044	1.43	157.037	No results	Full match	Full match	2.39693e+06	5.70737e+06	9.43181e+06	4.42875e+06	5.88807e+06	5.04532e+06	2.35995e+07	2.35469e+07	1.6717e+07	1.4604e+07	7.83673e+06	1.15825e+07	0.336085	-1.5731	1.5731	0.00144936	0.972222	1.28867	down
Com_204_pos	2'-Deoxyadenosine	C10 H13 N5 O3	251.102	3.167	252.109	Full match	Partial match	Full match	1.22623e+08	1.07472e+08	4.06008e+07	1.42461e+08	2.15416e+08	2.648e+08	5.41668e+08	2.38398e+08	5.1264e+08	4.00551e+08	5.156e+08	4.46772e+08	0.336407	-1.57172	1.57172	0.00459143	0.972222	1.32375	down
Com_9055_neg	7-O-Methylaloeresin A	C29 H30 O11	554.181	6.478	553.175	No results	No results	Full match	398295	313954	255759	730059	605040	383976	954894	1.46295e+06	1.02846e+06	1.1385e+06	1.26041e+06	1.28235e+06	0.376999	-1.40737	1.40737	0.000741787	1	1.14804	down
Com_109_neg	(+)-Dihydrojasmonic acid	C12 H20 O3	212.141	6.497	211.134	No results	No results	Full match	2.06768e+08	2.23753e+08	1.20461e+08	2.44074e+07	1.5033e+08	2.25767e+08	3.57235e+08	3.89879e+08	3.30418e+08	4.45327e+08	4.34695e+08	4.77959e+08	0.390672	-1.35597	1.35597	0.0216783	1	1.51188	down
Com_2371_neg	(±)-Abscisic acid	C15 H20 O4	264.136	5.946	263.129	Full match	Full match	Full match	3.77156e+06	3.4122e+06	9.16097e+06	5.8343e+06	4.88324e+06	3.7887e+06	1.24295e+07	1.22112e+07	1.17347e+07	1.29941e+07	1.2831e+07	1.25046e+07	0.41297	-1.27589	1.27589	0.00146114	1	1.19555	down
Com_613_neg	N-Acetyl-α-D-glucosamine 1-phosphate	C8 H16 N O9 P	301.056	1.442	300.049	Full match	Partial match	Full match	9.11899e+06	1.85131e+07	1.15951e+07	1.88765e+07	2.18539e+07	1.36446e+07	4.71052e+07	4.85576e+07	4.39875e+07	4.00772e+07	1.47914e+07	2.61702e+07	0.424136	-1.2374	1.2374	0.00642212	0.916667	1.40498	down
Com_527_pos	lupinine	C10 H19 N O	169.147	5.878	170.154	No results	No results	Full match	6.27894e+07	5.2102e+07	3.7839e+07	3.38284e+07	6.92552e+07	3.33174e+07	1.54192e+08	8.03639e+07	9.43779e+07	9.6411e+07	7.65762e+07	1.72025e+08	0.429013	-1.22091	1.22091	0.0013646	1	3.78203	down
Com_8894_neg	OxPC (16:0-18:2+2O)	C42 H80 N O10 P	835.559	11.487	834.552	No results	Invalid mass	No results	261598	223159	132031	397813	124043	296721	479776	791401	394915	192620	565054	833886	0.440613	-1.18241	1.18241	0.0205329	0.861111	1.11385	down
Com_373_neg	Dodecanedioic acid	C12 H22 O4	230.152	6.013	229.144	No results	No results	Full match	4.76133e+07	4.78382e+07	3.05359e+07	3.63937e+07	3.33563e+07	5.03918e+07	8.95195e+07	8.43659e+07	6.60757e+07	8.75486e+07	9.51521e+07	1.31772e+08	0.443929	-1.1716	1.1716	7.81307e-05	1	1.5582	down
Com_5085_pos	6-(7-methyloctyl)-1H,3H,4H,6H-furo[3,4-c]furan-1-one	C15 H24 O3	252.173	7.824	253.18	Full match	Partial match	No results	4.06773e+06	3.21802e+06	3.8501e+06	4.1541e+06	3.93668e+06	1.2743e+06	5.76001e+06	7.1091e+06	1.2331e+07	8.008e+06	6.35323e+06	4.45932e+06	0.465712	-1.10249	1.10249	0.00825279	1	1.28041	down
Com_2839_pos	Schizandrol A	C24 H32 O7	432.215	6.718	433.222	No results	No results	Full match	1.10607e+07	2.64681e+06	8.30089e+06	1.49683e+07	1.27257e+07	1.11303e+07	1.60028e+07	1.51035e+07	1.81572e+07	3.31209e+07	2.3235e+07	2.27501e+07	0.473887	-1.07738	1.07738	0.0211456	1	2.58576	down
Com_647_pos	Glutathione (oxidized)	C20 H32 N6 O12 S2	612.152	2.302	307.083	No results	Full match	Full match	5.325e+07	5.87372e+07	4.55512e+07	2.92651e+07	4.16933e+07	4.06829e+07	5.51119e+07	7.71003e+07	4.59825e+07	1.61774e+08	8.47595e+07	1.38016e+08	0.478333	-1.06391	1.06391	0.0210663	0.916667	1.0186	down
Com_3190_neg	L-Glutathione oxidized	C20 H32 N6 O12 S2	612.153	2.332	611.146	Full match	Full match	Full match	3.32225e+06	4.40408e+06	2.81395e+06	1.38623e+06	2.04913e+06	2.66278e+06	2.99013e+06	4.52714e+06	2.74639e+06	8.41966e+06	7.64905e+06	8.16684e+06	0.482284	-1.05205	1.05205	0.0277712	0.861111	1.1274	down
Com_2350_pos	Phytolaccagenin	C31 H48 O7	532.34	7.973	533.347	No results	No results	Full match	1.12106e+07	8.45779e+06	2.34825e+06	1.60273e+07	1.06849e+07	2.12666e+07	1.21996e+07	2.28924e+07	2.45933e+07	3.0541e+07	2.63936e+07	2.58933e+07	0.491151	-1.02576	1.02576	0.0397932	0.944444	2.18747	down
Com_3100_neg	Oxidized glutathione	C20 H32 N6 O12 S2	612.153	1.536	611.146	No results	No results	Full match	4.68203e+06	5.02563e+06	2.55752e+06	1.52731e+06	2.24027e+06	2.78697e+06	2.42475e+06	4.98225e+06	6.74274e+06	8.51369e+06	5.48346e+06	8.51428e+06	0.513343	-0.962006	0.962006	0.027473	0.861111	1.80688	down
Com_863_pos	Citronellyl acetate	C12 H22 O2	198.162	5.945	199.169	No results	No results	Full match	4.79405e+07	3.7864e+07	4.43678e+07	4.52157e+07	5.88114e+07	2.86902e+07	1.19422e+08	4.36297e+07	1.02201e+08	6.26678e+07	7.9953e+07	9.56136e+07	0.522137	-0.937498	0.937498	0.0077475	0.888889	3.81615	down
Com_3374_neg	Hydroxycitric acid	C6 H8 O8	208.022	1.541	207.015	No results	No results	Full match	1.47268e+06	2.48655e+06	2.05087e+06	4.11161e+06	3.79178e+06	3.06776e+06	4.62646e+06	7.00045e+06	4.80668e+06	4.58384e+06	4.48278e+06	6.36357e+06	0.532933	-0.907974	0.907974	0.00622803	1	1.07258	down
Com_5462_pos	1-(3-ethyl-2,4-dihydroxy-6-methoxyphenyl)butan-1-one	C13 H18 O4	220.11	5.586	221.117	Invalid mass	No results	No results	6.61055e+06	8.20078e+06	1.89712e+06	4.3616e+06	2.609e+06	6.43652e+06	7.39378e+06	7.30107e+06	1.24096e+07	9.73519e+06	1.06814e+07	8.14765e+06	0.540979	-0.886357	0.886357	0.0272318	0.916667	1.29533	down
Com_1181_neg	cis-2-Decenoic acid	C10 H18 O2	170.131	6.265	169.123	Full match	No results	No results	1.0868e+07	7.96096e+06	6.25799e+06	1.39167e+07	1.76541e+07	1.07187e+07	2.04851e+07	2.21106e+07	2.20166e+07	1.53245e+07	2.39585e+07	2.02264e+07	0.542826	-0.881439	0.881439	0.00575449	0.972222	1.43699	down
Com_4794_neg	Methyl-Hesperidin	C29 H36 O16	640.203	6.596	639.196	No results	No results	Full match	1.33645e+06	1.22152e+06	2.02012e+06	1.14079e+06	1.38672e+06	1.02184e+06	1.68578e+06	1.87736e+06	2.61734e+06	4.87907e+06	1.75992e+06	1.68572e+06	0.560313	-0.835694	0.835694	0.0300987	0.888889	1.12775	down
Com_3727_neg	Cysteinylglycine	C5 H10 N2 O3 S	178.041	5.3	177.034	Full match	Full match	Full match	4.73939e+06	3.38268e+06	2.79171e+06	3.65047e+06	3.57084e+06	4.12792e+06	6.76102e+06	6.41896e+06	6.0729e+06	7.37912e+06	6.31001e+06	6.36608e+06	0.566372	-0.820178	0.820178	0.000228771	1	1.35606	down
Com_9871_pos	Cys-Gly	C5 H10 N2 O3 S	178.041	5.468	179.048	No results	No results	Full match	3.27516e+06	2.43981e+06	1.52369e+06	1.27601e+06	2.42241e+06	2.61652e+06	3.70288e+06	3.79702e+06	4.29847e+06	5.58746e+06	2.28378e+06	4.16846e+06	0.568569	-0.814592	0.814592	0.0121579	0.888889	1.06812	down
Com_3660_pos	3-hydroxy-3-methylpentanedioic acid	C6 H10 O5	197.09	1.404	198.097	Invalid mass	No results	No results	5.92312e+06	2.70619e+06	7.01836e+06	7.27296e+06	8.06102e+06	4.67289e+06	1.03197e+07	7.44951e+06	1.178e+07	6.22817e+06	9.13756e+06	1.76351e+07	0.570016	-0.810927	0.810927	0.0297809	0.888889	1.39969	down
Com_10534_pos	3-Acetyl-2,5-dimethylfuran	C8 H10 O2	138.066	5.557	139.073	No results	Invalid mass	No results	2.13221e+06	1.32309e+06	1.36412e+06	1.70105e+06	2.69059e+06	1.56088e+06	3.2573e+06	3.0447e+06	3.43877e+06	2.66504e+06	3.57401e+06	2.71157e+06	0.576305	-0.795096	0.795096	0.00228213	0.972222	1.00829	down
Com_274_neg	Ganoderic acid H	C32 H44 O9	572.296	6.951	571.289	No results	No results	Full match	2.31144e+08	4.88529e+07	9.73254e+07	6.09644e+07	5.09043e+07	8.96066e+07	1.29354e+08	1.91935e+08	1.76962e+08	1.7343e+08	1.75077e+08	1.53419e+08	0.578694	-0.789128	0.789128	0.0310088	0.833333	1.8871	down
Com_493_pos	Dihydrojasmone	C11 H18 O	166.136	6.495	167.143	No results	No results	Full match	1.29946e+08	1.40387e+08	8.55032e+07	9.71469e+07	9.97022e+07	1.11844e+08	1.79638e+08	1.62105e+08	1.73025e+08	2.32803e+08	2.00887e+08	1.87076e+08	0.585214	-0.772964	0.772964	0.000257404	1	1.14709	down
Com_117_neg	3-Hydroxy-3-Methylpentane-1,5-Dioic Acid	C6 H10 O5	162.053	1.437	161.045	No results	No results	Full match	1.34776e+08	1.12226e+08	1.9602e+08	1.59801e+08	1.48623e+08	1.48247e+08	1.89093e+08	1.56401e+08	2.20983e+08	1.97452e+08	1.92294e+08	4.46654e+08	0.641319	-0.640887	0.640887	0.0490924	0.888889	1.28719	down
Com_5389_neg	Glu-Glu	C10 H14 N2 O7	274.08	1.553	273.072	No results	No results	Full match	1.30773e+06	1.28491e+06	1.18113e+06	1.58806e+06	1.86515e+06	1.43304e+06	2.07772e+06	1.87598e+06	3.52649e+06	2.77934e+06	1.52894e+06	1.59735e+06	0.646955	-0.628263	0.628263	0.0300085	0.916667	1.03766	down
Com_11_neg	Methyl jasmonate	C13 H20 O3	224.141	6.588	223.134	No results	No results	Full match	1.56738e+09	8.3337e+08	8.39193e+08	1.43296e+09	1.49466e+09	2.14012e+09	1.78599e+09	2.41013e+09	2.30352e+09	1.69859e+09	2.63092e+09	1.91555e+09	0.651854	-0.617379	0.617379	0.0266045	0.916667	1.2986	down
