# Supplementary material for: Comparative metabolomics and transcriptomics provide new insights into florpyrauxifen-benzyl resistance in Echinochloa glabrescens
Source: Front Plant Sci. 2024 Jul 3;15:1392460. doi: 10.3389/fpls.2024.1392460 (PMC11253777; doi:10.3389/fpls.2024.1392460)
Supplement: Supplementary file 1 [file DataSheet_1.zip › Supplementary_Material/Supplementary Table 3.xlsx]

## Sheet: Sheet1
Supplementary Table 3. The KEGG enrichment result of DEGs between YFR and YFS.
MapID	MapTitle	Pvalue	x	y	n	N	EnrichDirect	MetaIDs	kegg_cpd_id
map00480	Glutathione metabolism	0.00720243	4	10	19	210	Over	Com_1942_pos Com_2045_neg Com_3100_neg Com_9871_pos	cpd:C00750,cpd:C00077,cpd:C00127,cpd:C01419
map00330	Arginine and proline metabolism	0.0106487	3	6	19	210	Over	Com_1942_pos Com_2045_neg Com_192_pos	cpd:C00750,cpd:C00077,cpd:C00763
map00908	Zeatin biosynthesis	0.0221029	2	3	19	210	Over	Com_36_pos Com_4553_pos	cpd:C00147,cpd:C00371
map00410	beta-Alanine metabolism	0.0659089	2	5	19	210	Over	Com_1942_pos Com_290_pos	cpd:C00750,cpd:C00864
map00010	Glycolysis / Gluconeogenesis	0.0904762	1	1	19	210	Over	Com_1845_neg	cpd:C06186
map00472	D-Arginine and D-ornithine metabolism	0.0904762	1	1	19	210	Over	Com_2045_neg	cpd:C00077
map00950	Isoquinoline alkaloid biosynthesis	0.156421	2	8	19	210	Over	Com_20276_pos Com_4025_pos	cpd:C05179,cpd:C00483
map00600	Sphingolipid metabolism	0.17316	1	2	19	210	Over	Com_10833_pos	cpd:C00346
map00564	Glycerophospholipid metabolism	0.248689	1	3	19	210	Over	Com_10833_pos	cpd:C00346
map00592	alpha-Linolenic acid metabolism	0.248689	1	3	19	210	Over	Com_11_neg	cpd:C11512
map00230	Purine metabolism	0.261052	2	11	19	210	Over	Com_36_pos Com_204_pos	cpd:C00147,cpd:C00559
map00770	Pantothenate and CoA biosynthesis	0.31765	1	4	19	210	Over	Com_290_pos	cpd:C00864
map00380	Tryptophan metabolism	0.332592	2	13	19	210	Over	Com_2551_pos Com_7338_pos	cpd:C06213,cpd:C05659
map04075	Plant hormone signal transduction	0.437994	1	6	19	210	Over	Com_4553_pos	cpd:C00371
map00760	Nicotinate and nicotinamide metabolism	0.490338	1	7	19	210	Over	Com_1183_pos	cpd:C19569
map00960	Tropane, piperidine and pyridine alkaloid biosynthesis	0.490338	1	7	19	210	Over	Com_527_pos	cpd:C10773
map00220	Arginine biosynthesis	0.53804	1	8	19	210	Over	Com_2045_neg	cpd:C00077
map01210	2-Oxocarboxylic acid metabolism	0.581492	1	9	19	210	Over	Com_2045_neg	cpd:C00077
map00350	Tyrosine metabolism	1	1	11	19	210	Over	Com_4025_pos	cpd:C00483
