# Supplementary material for: Comparative metabolomics and transcriptomics provide new insights into florpyrauxifen-benzyl resistance in Echinochloa glabrescens
Source: Front Plant Sci. 2024 Jul 3;15:1392460. doi: 10.3389/fpls.2024.1392460 (PMC11253777; doi:10.3389/fpls.2024.1392460)
Supplement: Supplementary file 1 [file DataSheet_1.zip › Supplementary_Material/Supplementary Table 4.xlsx]

## Sheet: Sheet1
Supplementary Table 4. The list of top50 DAMs between YFR and YFS.
Compound_ID	Name	Formula	Molecular Weight	RT [min]	m/z	mzCloud_Results	mzVault_Results	MassList_Results	FC	log2FC	|log2FC|	Pvalue	ROC	VIP	Up.Down
Com_1942_pos	Spermine	C10 H26 N4	202.216	1.114	203.223	Full match	No results	Full match	41.235	5.3658	5.3658	0.00357659	1	2.45772	up
Com_762_neg	MGDG (2:0/2:0)	C13 H22 O10	398.143	4.813	397.135	No results	Invalid mass	No results	36.0865	5.17339	5.17339	2.49e-07	1	1.76016	up
Com_36_pos	Adenine	C5 H5 N5	135.054	1.676	136.062	No results	No results	Full match	17.9556	4.16636	4.16636	5.72e-11	1	1.1301	up
Com_5021_pos	N1-[4-(trifluoromethyl)phenyl]-2-phenylbutanamide	C17 H16 F3 N O	307.114	4.81	308.122	Invalid mass	No results	No results	15.823	3.98395	3.98395	7.39e-06	1	2.07792	up
Com_4553_pos	trans-Zeatin	C10 H13 N5 O	219.112	4.845	220.119	No results	Full match	Full match	14.5751	3.86543	3.86543	5.92e-08	1	1.61567	up
Com_838_pos	Epinastine	C16 H15 N3	249.123	5.18	250.13	Invalid mass	No results	No results	13.2374	3.72655	3.72655	5.81e-06	1	2.22706	up
Com_416_pos	N1-(1-benzyl-4-piperidyl)-4-chlorobenzene-1-sulfonamide	C18 H21 Cl N2 O2 S	382.108	1.386	365.105	Invalid mass	No results	No results	9.20925	3.20308	3.20308	9.7e-08	1	1.50058	up
Com_825_neg	Sorbic acid	C6 H8 O2	112.052	5.643	111.045	No results	No results	Full match	9.04411	3.17698	3.17698	0.000876504	1	1.2112	up
Com_16095_pos	N', N''-p-Coumaroyl, Feruloylspermidine	C26 H33 N3 O5	467.242	5.699	468.249	No results	No results	Full match	6.14651	2.61977	2.61977	0.0075109	1	1.74561	up
Com_8859_pos	Levalbuterol	C13 H21 N O3	522.272	5.569	262.143	Invalid mass	No results	No results	5.95348	2.57373	2.57373	0.0150608	0.916667	5.07529	up
Com_4795_neg	Astilbin	C21 H22 O11	450.117	5.617	449.11	No results	No results	Full match	5.57943	2.48012	2.48012	0.000236804	1	1.02973	up
Com_5748_pos	Myrislignan	C21 H26 O6	374.173	6.102	375.18	No results	No results	Full match	4.86471	2.28235	2.28235	0.000761886	1	1.54972	up
Com_4621_neg	Toddalolactone	C16 H20 O6	308.126	5.882	307.119	No results	No results	Full match	4.79355	2.2611	2.2611	5.06e-06	1	1.05422	up
Com_2551_pos	N-Methyltryptamine	C11 H14 N2	174.116	5.188	175.123	Full match	Full match	Full match	4.51325	2.17417	2.17417	0.00400497	0.916667	1.3874	up
Com_5298_pos	N,N-Dimethyltryptamine	C12 H16 N2	188.131	5.168	189.139	No results	Full match	No results	4.45677	2.156	2.156	0.00117884	0.972222	1.12803	up
Com_19681_pos	Senegenin	C30 H45 Cl O6	536.289	5.573	537.296	No results	No results	Full match	4.41961	2.14392	2.14392	0.001204	1	1.07317	up
Com_7714_pos	Schisandrin C	C22 H24 O6	384.156	6.205	385.164	No results	No results	Full match	4.39637	2.13631	2.13631	0.00672126	1	2.06136	up
Com_7338_pos	5-Methoxytryptamine	C11 H14 N2 O	190.111	4.973	191.118	No results	Full match	Full match	4.37388	2.12891	2.12891	0.00313043	0.944444	1.75502	up
Com_2859_pos	5-Methyl-dl-tryptophan	C12 H14 N2 O2	218.105	4.848	219.113	No results	No results	Full match	4.10669	2.03798	2.03798	0.0441779	0.833333	3.79198	up
Com_6872_pos	Tauroursodeoxycholic acid	C26 H45 N O6 S	499.298	5.493	500.305	No results	No results	Full match	3.91474	1.96892	1.96892	0.0133824	0.944444	2.46771	up
Com_424_neg	Butanedioicacid	C28 H36 O10	532.231	5.731	577.229	No results	No results	Full match	3.58535	1.84212	1.84212	0.000644238	1	1.71573	up
Com_8966_neg	Petunidin 3-O-rutinoside	C28 H33 O16	625.177	5.633	624.17	No results	No results	Full match	3.19887	1.67756	1.67756	4.62e-05	1	1.20543	up
Com_699_pos	Phenmetrazine	C11 H15 N O	177.115	4.995	178.123	Full match	Full match	No results	3.10302	1.63367	1.63367	0.00323385	1	2.38378	up
Com_7227_pos	Dihydrokawain	C14 H16 O3	232.107	5.845	233.115	No results	Invalid mass	No results	3.09749	1.6311	1.6311	0.0173682	1	3.824	up
Com_3182_pos	Skatole	C9 H9 N	131.073	5.194	132.081	No results	Full match	No results	3.08036	1.6231	1.6231	0.00199551	0.944444	1.02096	up
Com_5448_pos	N-Acetylphenylalanine	C11 H13 N O3	207.089	5.201	208.097	No results	No results	Full match	3.04373	1.60584	1.60584	0.00684798	1	1.29142	up
Com_3617_pos	Aminophylline	C16 H24 N10 O4	420.2	5.586	421.208	No results	No results	Full match	3.00693	1.58829	1.58829	0.000590157	1	1.18666	up
Com_184_pos	Methyl-3-hydroxybutyric acid	C5 H10 O3	118.066	4.815	119.073	No results	Invalid mass	No results	0.0387172	-4.69088	4.69088	0.000140727	1	3.29028	down
Com_5_pos	Cathine	C9 H13 N O	151.1	4.815	152.107	Full match	Full match	No results	0.0425737	-4.55389	4.55389	0.00241442	1	4.17818	down
Com_3057_pos	3-O-p-coumaroyl shikimic acid O-hexoside	C22 H26 O12	482.14	5.844	483.148	No results	No results	Full match	0.0598496	-4.06251	4.06251	0.00124988	1	2.26049	down
Com_1684_pos	p-Aminocinnamic acid	C9 H9 N O2	163.063	4.849	164.071	No results	No results	Full match	0.0701389	-3.83364	3.83364	5.72e-05	1	4.58973	down
Com_5383_pos	Songorine	C22 H31 N O3	357.23	5.624	358.238	No results	No results	Full match	0.0925342	-3.43387	3.43387	7.5e-05	1	1.11403	down
Com_45_pos	Phenylethanolamine	C8 H11 N O	137.084	3.809	138.091	Full match	Full match	Full match	0.116583	-3.10056	3.10056	0.000707336	1	1.5882	down
Com_229_pos	Bufotaline	C26 H36 O6	444.251	5.872	445.259	No results	No results	Full match	0.122973	-3.02359	3.02359	0.000360936	1	4.42412	down
Com_3369_pos	3-(dimethylamino)-1-phenylprop-2-en-1-one	C11 H13 N O	175.1	5.098	176.107	Full match	No results	No results	0.132548	-2.91541	2.91541	7.93e-05	1	1.29643	down
Com_4069_pos	1-(3-methoxy-2-nitrostyryl)pyrrolidine	C13 H16 N2 O3	248.116	2.44	249.123	Full match	No results	No results	0.138066	-2.85657	2.85657	0.00951088	1	1.82483	down
Com_936_pos	4-Dimethylaminobenzaldehyde	C9 H11 N O	149.084	1.803	150.091	No results	No results	Full match	0.153531	-2.7034	2.7034	0.0021886	0.972222	3.97613	down
Com_881_pos	5-acetyl-2,6-dimethyl-1,2,3,4-tetrahydropyridin-4-one	C9 H13 N O2	167.095	1.799	168.102	Full match	Partial match	Full match	0.171452	-2.54412	2.54412	0.00132852	0.944444	3.48521	down
Com_5261_pos	Peimisine	C27 H41 N O3	427.308	6.03	428.316	No results	Full match	Full match	0.214771	-2.21913	2.21913	0.00644597	1	1.06964	down
Com_14616_pos	N-2-Hydroxycyclopentyladenosine	C15 H21 N5 O5	351.155	4.706	352.162	No results	Full match	Full match	0.239658	-2.06095	2.06095	0.00260404	1	1.71169	down
Com_1183_pos	3-Succinoylpyridine	C9 H9 N O3	179.058	2.846	180.066	Full match	No results	Full match	0.239715	-2.06061	2.06061	0.00279581	0.944444	3.46551	down
Com_10324_pos	4-(3,4-dihydro-2H-1,5-benzodioxepin-7-ylamino)-4-oxobutanoic acid	C13 H15 N O5	247.084	4.975	248.092	Invalid mass	No results	No results	0.244592	-2.03155	2.03155	0.000341471	1	1.06219	down
Com_9081_pos	Crocetin	C20 H24 O4	328.168	5.756	329.175	No results	No results	Full match	0.255854	-1.96661	1.96661	0.00140914	1	1.99264	down
Com_275_pos	Acetophenone	C8 H8 O	120.057	2.424	121.065	Full match	Full match	No results	0.260416	-1.94111	1.94111	0.00127726	1	1.10156	down
Com_147_pos	Azelaic acid	C9 H16 O4	188.105	5.616	394.243	No results	No results	Full match	0.294099	-1.76563	1.76563	0.00151279	1	1.19572	down
Com_4472_pos	Tuberostemonine	C22 H33 N O4	375.241	5.642	358.237	No results	No results	Full match	0.3056	-1.71028	1.71028	0.00340173	0.972222	1.5128	down
Com_2707_pos	2-[(3S)-1-(2-Methylbenzyl)-3-pyrrolidinyl]-1,3-benzoxazole	C19 H20 N2 O	292.153	5.059	293.161	Invalid mass	No results	No match	0.310695	-1.68643	1.68643	0.00293458	0.972222	1.54765	down
Com_11144_neg	Irisolidone 7-O-beta-d-glucoside	C23 H24 O11	476.131	6.254	475.124	No results	No results	Full match	0.32886	-1.60446	1.60446	0.000276339	1	1.09273	down
Com_1698_neg	Allantoin	C4 H6 N4 O3	158.044	1.43	157.037	No results	Full match	Full match	0.336085	-1.5731	1.5731	0.00144936	0.972222	1.28867	down
Com_204_pos	2'-Deoxyadenosine	C10 H13 N5 O3	251.102	3.167	252.109	Full match	Partial match	Full match	0.336407	-1.57172	1.57172	0.00459143	0.972222	1.32375	down
