# Supplementary material for: Comparative metabolomics and transcriptomics provide new insights into florpyrauxifen-benzyl resistance in Echinochloa glabrescens
Source: Front Plant Sci. 2024 Jul 3;15:1392460. doi: 10.3389/fpls.2024.1392460 (PMC11253777; doi:10.3389/fpls.2024.1392460)
Supplement: Supplementary file 1 [file DataSheet_1.zip › Supplementary_Material/Supplementary Table 5.xlsx]

## Sheet: Sheet1
Supplementary Table 5. The results of Sequencing data
Sample	raw_reads	Clean reads	Q20	Q30	GC content	Total mapped reads	unique mapped reads	Multiple mapped reads
YFR1	45412608	44418870	0.9522	0.8863	0.5857	0.9302	0.8846	0.0456
YFR2	46215930	45183802	0.9517	0.8846	0.5898	0.9338	0.8889	0.0448
YFR3	52124540	50800436	0.9531	0.8883	0.584	0.8789	0.8311	0.0478
YFS1	45705024	44438218	0.9517	0.8855	0.5705	0.9254	0.8702	0.0552
YFS2	44305186	43333804	0.9543	0.8904	0.5698	0.9249	0.871	0.0538
YFS3	45413446	44422944	0.9525	0.8862	0.5649	0.9414	0.8842	0.0572
