# Supplementary material for: Comparative metabolomics and transcriptomics provide new insights into florpyrauxifen-benzyl resistance in Echinochloa glabrescens
Source: Front Plant Sci. 2024 Jul 3;15:1392460. doi: 10.3389/fpls.2024.1392460 (PMC11253777; doi:10.3389/fpls.2024.1392460)
Supplement: Supplementary file 1 [file DataSheet_1.zip › Supplementary_Material/Supplementary Table 6.xlsx]

## Sheet: Sheet1
Supplementary Table 6. The comparison between the transcriptome result and qPCR data for selected genes.
Gene ID	RNA-Seq log2FC (YFR vs YFS)	RT-qPCR log2FC (YFR vs YFS)
CH05.724	-2.502	-1.509
CH03.920	-5.284	-4.454
CH01.5330	1.423	2.761
BH09.1579	1.88	2.012
BH05.850	1.544	1.948
BH05.628	-2.91	-1.478
BH02.3924	1.721	2.717
BH01.810	1.287	2.356
BH01.3922	-1.361	-0.272
BH02.4558	2.787	3.258
AH02.2825	3.69	3.117
BH02.1736	1.533	1.942
AH03.30	2.765	2.767
